# Supplementary material for: The Impact and Cost of Scaling up Midwifery and Obstetrics in 58 Low- and Middle-Income Countries
Source: PLoS One. 2014 Jun 18;9(6):e98550. doi: 10.1371/journal.pone.0098550 (PMC4062394; doi:10.1371/journal.pone.0098550)
Supplement: Table S1 — Excel data file. (XLSX) [file pone.0098550.s001.xlsx]

## Sheet: BaselineCoverage-58 countries
		Antenatal and periconceptual									Delivery Care											Breastfeeding			Postnatal			Family Planning
	Change %age points (Pragmatic)	Periconceptual folic acid	Post-abortion care	Syphilis Detection and Treatment	Multiple Micronutrient Supplementation	Balanced energy supplementation	MgS04 management of pre-eclampsia	Diabetes screening and management	Case Management of malaria (clinic)	Detection and management of fetal growth restriction	Antibiotics for pPRoM	Essential Care	BEmONC (from survey)	CEMONC (from survey)	Facility Delivery	What it should be Actual	BE+CE	AMSTL	MgS04 management of eclampsia	Neonatal resuscitation	Induction of labor for post-term pregnancies	Exclusive	Predominant	Partial	Preventive postnatal care	Sepsis case management	KMC	Contraceptive Prevalence	TFR
Countries with survey values (n=29)		Baseline	Baseline	Baseline	Baseline	Baseline	Baseline	Baseline	Baseline	Baseline	Baseline	Baseline	Baseline	Baseline			Baseline	Baseline	Baseline	Baseline	Baseline	Baseline	Baseline	Baseline	Baseline	Baseline	Baseline	Baseline	Baseline
Afghanistan	4.6	0	0	6.5	0	0	1.6	1.6	0	1.625	10.26	27	2.7	2.7	32.4	32.4	5.4	10.26	10.26	2.43	0.54	93	5	1	0	0	0	21.8	6.5
Bangladesh	7	0	0	4.1	0	0	1	1	0	1.025	6.62	20	2.3	0.7	23	23	3	6.62	6.62	0.95	0.14	62.9	7.9	28.4	27	0	0	63.9	2.37
Benin	4.9	0	0	30.3	0	0	3	3	0	3.03	19.325	73	1.2	3.9	78.1	78.1	5.1	19.325	19.325	2.97	0.78	66.2	22.2	11.1	3.1	0	0	19.4	5.44
Bhutan	12.9	0	0	0	0	0	5	5	0	0	20.685	51	10.1	2	63.1	63.1	12.1	20.685	20.685	3.42	0.4	88	1.5	9.3	0	0	0	51.6	2.91
Bolivia	12.3	0	0	28.9	0	0	34.3	2.9	0	2.89	31.785	39.8	24.9	2.8	67.5	67.5	27.7	31.785	31.785	6.94	0.56	61.7	36.3	0.1	9.3	0	0	63.2	3.65
Cambodia	7.9	0	0	5.4	0	0	1.4	1.4	0	1.35	12.245	51.7	0.9	1.2	53.8	53.8	2.1	12.245	12.245	1.02	0.24	56.1	39.8	3.8	64	0	0	44.6	2.94
Cote d'lvoire	13	0	0	22	0	0	2.2	2.2	0	2.2	28.47	27	25.8	1.2	54	54	27	28.47	28.47	6	0.24	13.8	60.3	23.9	0	0	0	27.7	4.61
Djibouti	37.6	0	0	37.4	0	0	3.7	3.7	0	3.74	42.62	50	29.1	8.3	87.4	87.4	37.4	42.62	42.62	11.63	1.66	5	82	6	0	0	0	NA	3.9
East Timor	18.8	0	0	5.9	0	0	1.5	1.5	0	1.475	18.39	0.9	19.3	1.9	22.1	22.1	21.2	18.39	18.39	5.19	0.38	36.7	13.4	48.1	0	0	0	22.3	6.48
Ethiopia	9	0	0	2.4	0	0	0.6	0.6	0	0.6	2.7	8.9	0.3	0.7	9.9	9.9	1	2.7	2.7	0.55	0.14	78.2	10.5	10	0	0	0	32	5.43
Gabon	26.8	0	0	31.6	0	0	3.2	3.2	0	3.16	49.45	36.6	36.6	11.6	84.8	84.8	48.2	49.45	49.45	15.44	2.32	6.9	78.2	3	0	0	0	51.8	3.32
Gambia	25.6	0	0	22.5	0	0	2.3	2.3	0	2.25	43.73	5.1	42.2	7.2	54.5	54.5	49.4	43.73	43.73	13.48	1.44	45.8	48.3	1.7	0	0	0	NA	5.05
Guinea	4.6	0	0	24.4	0	0	2.4	2.4	0	2.44	9.89	25.4	3.2	2.2	30.8	30.8	5.4	9.89	9.89	2.18	0.44	28.4	45.3	25	12.7	0	0	9.1	5.43
Guinea-Bissau	12	0	0	23.1	0	0	2.3	2.3	2.3	2.31	28	14	14	14	42	42	28	28	28	12.6	2.8	54.6	41.4	2.9	0	0	0	NA	5.7
Guyana	12.9	0	0	26	0	0	2.6	2.6	0	2.6	24.385	70.5	12.1	0	82.6	82.6	12.1	24.385	24.385	2.42	0	0	0	0	0	0	0	NA	2.35
Indonesia	29	0	0	65.2	0	0	4.1	4.1	0	4.075	40	0.1	37.2	8.8	46.1	46.1	46	40	40	13.6	1.76	64	4.2	27.8	70.3	0	0	62.6	2.22
Madagascar	9.8	0	0	8	2.5	0	2	2	0	2	7.21	35.1	0	0.2	35.3	35.3	0.2	7.21	7.21	0.14	0.04	89.6	7.7	2.7	32.1	0	0	32.3	4.76
Malawi	3.3	0	0	28.6	20	0	2.9	2.9	0	2.86	19.235	64.7	0.7	6	71.4	71.4	6.7	19.235	19.235	4.34	1.2	82.1	9.2	8.6	17.7	0	0	34.9	5.56
Mali	43.3	0	0	7.1	0	0	1.8	1.8	0	1.775	31.005	13.4	17.9	13.8	45.1	45.1	31.7	31.005	31.005	13.24	2.76	44.5	49.4	6	21.5	0	0	8.7	5.46
Mauritania	18.9	0	0	3.2	0	0	0.8	0.8	0	0.8	24.105	27.3	14	7.1	48.4	48.4	21.1	24.105	24.105	7.77	1.42	44.4	33.4	20.8	0	0	0	20	4.49
Mozambique	15.5	0	0	28.8	0	0	2.9	2.9	0	2.88	27.165	30.8	22.7	1.8	55.3	55.3	24.5	27.165	27.165	5.8	0.36	59.8	30	9.9	0	0	0	22.3	5.11
Nepal	3.8	0	0	5.9	0	0	1.5	1.5	0	1.475	9.94	21.9	3.3	2.9	28.1	28.1	6.2	9.94	9.94	2.69	0.58	82.6	8.2	9.2	17.1	0	0	51.6	2.92
Nicaragua	8.4	0	0	36	0	0	3.6	3.6	0	3.6	24.96	49.4	6.9	9.7	66	66	16.6	24.96	24.96	8.17	1.94	46.9	11.4	38.7	0	0	0	71.1	2.77
Niger	4.7	0	0	3	0	0	0.7	0.7	0	0.75	7.095	11.9	3.2	2.1	17.2	17.2	5.3	7.095	7.095	2.11	0.42	12.5	81.7	5.7	23.9	0	0	11.3	7.12
Senegal	41	0	0	69.8	0	0	4.4	4.4	0	4.3625	34.56	27.8	33	1	61.8	61.8	34	34.56	34.56	7.3	0.2	31.3	48	19.5	0	0	0	14.4	4.99
Sudan	9.1	0	0	60	0	0	3.8	3.8	0	3.75	4.855	20.1	0.2	0.7	21	21	0.9	4.855	4.855	0.53	0.14	17.1	34.5	45.3	0	0	0	40	4.49
Tajikstan	21.3	0	0	61.7	0	0	2.2	2.2	0	3.85625	49.455	8	31.6	22.1	61.7	61.7	53.7	49.455	49.455	21.79	4.42	33.9	63.1	2.1	0	0	0	NA	3.42
Togo	21.8	0	0	23.8	0	0	2.4	2.4	0	2.38	24.24	41.9	14.3	3.9	60.1	60.1	18.2	24.24	24.24	5.59	0.78	25.1	43.7	29	0	0	0	47.9	4.24
Uganda	8.1	0	0	23.6	0	0	2.4	2.4	0	2.36	19.475	24.2	14.2	2.7	41.1	41.1	16.9	19.475	19.475	4.73	0.54	84.2	9.9	5.9	18.2	0	0	24.6	6.33
Vietnam	27.2	0	0	5.9	0	0	1.5	1.5	0	1.475	53.92	1	59.4	3.4	63.8	63.8	62.8	53.92	53.92	14.26	0.68	25	42	30	0	0	0	81.5	2.08
Countries without survey data			Baseline	Baseline	Baseline		Baseline	Baseline	Baseline		Baseline	Baseline	Baseline	Baseline			Baseline	Baseline	Baseline	Baseline		Baseline	Baseline	Baseline	Baseline			Baseline	Baseline
Botswana	13.6	0	0	97	0	0	4.8	4.8	0	4.85	34.6	53.6	12	14.4	80	80	26.4	34.6	34.6	12.48	2.88	49	25.3	20.5	0	0	0	61.1	2.88
Burkina Faso	18.2	0	0	3.5	0	0	0.9	0.9	0	0.875	28.62	44.5	9.9	11.9	66.3	66.3	21.8	28.62	28.62	10.31	2.38	18.2	70.1	10.4	45.8	0	0	17.1	5.9
Burundi	5.4	0	0	2.6	0	0	0.7	0.7	0	0.65	25.71	39.9	8.9	10.7	59.5	59.5	19.6	25.71	25.71	9.27	2.14	93.4	3	2.5	0	0	0	58.8	4.6
Cameroon	19.8	0	0	30.2	0	0	3	3	0	3.02	26.47	41	9.2	11	61.2	61.2	20.2	26.47	26.47	9.54	2.2	37.5	43.6	18.1	28.9	0	0	30.4	4.62
CAR	5.1	0	0	7.9	0	0	2	2	0	1.975	24.355	31.1	7.7	12.2	51	51	19.9	24.355	24.355	10.08	2.44	34.6	50	14.2	0	0	0	34.3	4.77
Chad	8.7	0	0	3.6	0	0	0.9	0.9	0	0.9	3.55	11.9	0.65	0.65	13.2	13.2	1.3	3.55	3.55	0.585	0.13	1.1	86.3	11.9	0	0	0	8	6.16
Comoros	8.8	0	0	26	0	0	2.6	2.6	0	2.6	19.39	26.4	12.8	3.4	42.6	42.6	16.2	19.39	19.39	4.94	0.68	27.1	63.7	4.3	0	0	0	32.3	4.73
DRC	15.3	0	0	23.4	0	0	2.3	2.3	0	2.34	32.245	49.5	11.2	13.5	74.2	74.2	24.7	32.245	32.245	11.69	2.7	40.7	35.3	23.9	0	0	0	22.3	6.01
Ghana	6.1	0	0	62.6	0	0	3.9	3.9	0	3.9125	24.735	38.2	8.6	10.3	57.1	57.1	18.9	24.735	24.735	8.93	2.06	84.3	9.4	6.3	59.9	0	0	28.8	4.28
Haiti	7.4	0	0	26.9	0	0	2.7	2.7	0	2.69	6.76	22.1	1.3	1.3	24.7	24.7	2.6	6.76	6.76	1.17	0.26	45.1	26.3	27.5	12.6	0	0	33.7	3.51
India	10.3	0	0	7.4	0	X	1.9	1.9	0	1.85	17.585	23.9	11.6	3.1	38.6	38.6	14.7	17.585	17.585	4.49	0.62	69	18.8	9.5	37.3	0	0	58	2.74
Kenya	9.8	0	0	26.1	0	0	2.6	2.6	0	2.61	18.72	27.4	12	3.2	42.6	42.6	15.2	18.72	18.72	4.64	0.64	29.3	39.4	30.5	0	0	0	39.4	4.92
Lao PDR	8.2	0	0	7	0	0	1.8	1.8	0	1.75	4.68	15.3	0.9	0.9	17.1	17.1	1.8	4.68	4.68	0.81	0.18	36	58.8	3.7	0	0	0	NA	3.5
Liberia	10.9	0	0	33	13.6	0	3.3	3.3	0	3.3	16.845	22.8	11.1	3	36.9	36.9	14.1	16.845	16.845	4.32	0.6	37.6	46.8	10.9	50.4	0	0	13.1	5.09
Morocco	19.9	0	0	6.1	0	0	1.5	1.5	0	1.525	26.325	40.7	9.1	11	60.8	60.8	20.1	26.325	26.325	9.52	2.2	62	7.4	24.5	64	0	0	NA	2.37
Myanmar	7.6	0	0	4.4	0	0	1.1	1.1	0	1.1	6.4	21.2	1.2	1.2	23.6	23.6	2.4	6.4	6.4	1.08	0.24	18.3	56	22.2	0	0	0	41	2.2
Nigeria	11.7	0	0	22.4	0	0	2.2	2.2	0	2.24	15.925	21.7	10.5	2.8	35	35	13.3	15.925	15.925	4.06	0.56	20.1	52	25.4	38.3	0	0	17	5.3
Pakistan	12.1	0	0	5.7	0	0	1.4	1.4	0	1.425	15.495	21.3	10.2	2.7	34.2	34.2	12.9	15.495	15.495	3.93	0.54	54.6	13.9	28.6	0	0	0	31.4	3.96
Papua New Guinea	7.9	0	0	27.4	0	0	2.7	2.7	0	2.74	22.385	34.6	7.8	9.3	51.7	51.7	17.1	22.385	22.385	8.07	1.86	79.8	2.5	14.6	0	0	0	NA	4.07
Rwanda	17.3	0	0	4.8	0	0	1.2	1.2	0	1.2	29.775	46.2	10.3	12.4	68.9	68.9	22.7	29.775	29.775	10.74	2.48	96.1	2	1.4	0	0	0	20.4	5.39
Sierra Leone	7.5	0	0	28.1	0	0	2.8	2.8	0	2.81	6.67	22.1	1.25	1.25	24.6	24.6	2.5	6.67	6.67	1.125	0.25	22.3	51.3	21.5	57.5	0	0	10.2	5.19
Somalia	9.1	0	0	1.3	0	0	0.3	0.3	0	0.325	2.43	8.1	0.45	0.45	9	9	0.9	2.43	2.43	0.405	0.09	42	37	20	0	0	0	NA	6.38
South Africa	40.1	0	0	28.1	0	0	2.8	2.8	0	2.81	46.335	48.8	13.3	26.6	88.7	88.7	39.9	46.335	46.335	21.28	5.32	11.2	35.5	36.5	91.4	0	0	61.4	2.54
Tanzania	7.1	0	0	30.8	0	0	3.1	3.1	0	3.08	21.435	29.2	14.1	3.8	47.1	47.1	17.9	21.435	21.435	5.48	0.76	70	18.9	8.7	13.4	0	0	25.7	5.55
Uzbekistan	31.35	0	0	62.8	0	0	3.9	3.9	0	3.925	55.9475	48.65	0	48.65	97.3	97.3	48.65	55.9475	55.9475	34.055	9.73	42	48.2	8.8	0	0	0	59.8	2.48
Yemen	7.6	0	0	3.2	0	0	0.8	0.8	0	0.8	6.38	21.1	1.2	1.2	23.5	23.5	2.4	6.38	6.38	1.08	0.24	31.5	22.4	42.9	5.1	0	0	46	5.24
Zambia	6.9	0	0	30.1	0	0	3	3	0	3.01	21.685	29.6	14.3	3.8	47.7	47.7	18.1	21.685	21.685	5.52	0.76	86	8.7	5.3	0	0	0	32.8	5.82
Zimbabwe	5.7	0	0	35.5	0	0	3.6	3.6	0	3.55	25.295	39.2	8.8	10.5	58.5	58.5	19.3	25.295	25.295	9.11	2.1	48	29.1	21.6	30.3	0	0	60.6	3.45

## Sheet: TargetValuesforFamilyPlanning
	Contraceptive Prevalence			TFR
Countries with survey values (n=29)	Baseline	Universal OB	Universal MW	Baseline	Universal - MW	CPR Universal Difference	Universal - OB
Afghanistan	21.8	32.44	75	6.5	2.23	53.2	10.64
Bangladesh	63.9	64.12	65	2.37	2.31	1.1	0.22
Benin	19.4	30.52	75	5.44	2.87	55.6	11.12
Bhutan	51.6	54.28	65	2.91	2.1	13.4	2.68
Bolivia	63.2	65.56	75	3.65	2.74	11.8	2.36
Cambodia	44.6	48.68	65	2.94	2.14	20.4	4.08
Cote d'lvoire	27.7	37.16	75	4.61	2.41	47.3	9.46
Djibouti	NA		NA	3.9	2.2
East Timor	22.3	31.84	70	6.48	2.41	47.7	9.54
Ethiopia	32	39.6	70	5.43	2.37	38	7.6
Gabon	51.8	56.44	75	3.32	2.43	23.2	4.64
Gambia	NA		75	5.05	2.2
Guinea	9.1	21.28	70	5.43	2.18	60.9	12.18
Guinea-Bissau	NA		NA	5.7	2.2
Guyana	NA		NA	2.35	2.2
Indonesia	62.6	63.08	65	2.22	2.09	2.4	0.48
Madagascar	32.3	40.84	75	4.76	2.27	42.7	8.54
Malawi	34.9	42.92	75	5.56	2.14	40.1	8.02
Mali	8.7	19.96	65	5.46	2.29	56.3	11.26
Mauritania	20	30	70	4.49	2.22	50	10
Mozambique	22.3	31.84	70	5.11	2.27	47.7	9.54
Nepal	51.6	54.28	65	2.92	2.1	13.4	2.68
Nicaragua	71.1	71.88	75	2.77	2.38	3.9	0.78
Niger	11.3	24.04	75	7.12	3.03	63.7	12.74
Senegal	14.4	24.52	65	4.99	2.16	50.6	10.12
Sudan	40	47	75	4.49	2.19	35	7
Tajikstan	NA		NA	3.42	2.2
Togo	47.9	53.32	75	4.24	3	27.1	5.42
Uganda	24.6	34.68	75	6.33	2.5	50.4	10.08
Vietnam	81.5	81.5	81.5	2.08	2.08	0	0
Countries without survey data	Baseline	Universal OB	Universal MW	Baseline	Universal	CPR Universal Difference	Universal - OB
Botswana	61.1	62.88	70	2.88	2.19	8.9	1.78
Burkina Faso	17.1	28.68	75	5.9	2.55	57.9	11.58
Burundi	58.8	62.04	75	4.6	3.6	16.2	3.24
Cameroon	30.4	39.32	75	4.62	2.59	44.6	8.92
CAR	34.3	42.44	75	4.77	3	40.7	8.14
Chad	8	21.4	75	6.16	2.49	67	13.4
Comoros	32.3	40.84	75	4.73	2.27	42.7	8.54
DRC	22.3	32.84	75	6.01	3.47	52.7	10.54
Ghana	28.8	38.04	75	4.28	2.19	46.2	9.24
Haiti	33.7	38.96	60	3.51	2.3	26.3	5.26
India	58	59.4	65	2.74	2.37	7	1.4
Kenya	39.4	46.52	75	4.92	2.31	35.6	7.12
Lao PDR	NA		NA	3.5	2.2
Liberia	13.1	23.48	65	5.09	2.25	51.9	10.38
Morocco	NA		NA	2.37	2.2
Myanmar	41	41.8	45	2.2	2.04	4	0.8
Nigeria	17	28.6	75	5.3	2.19	58	11.6
Pakistan	31.4	39.12	70	3.96	2.14	38.6	7.72
Papua New Guinea	NA		NA	4.07	2.2
Rwanda	20.4	31.32	75	5.39	2.52	54.6	10.92
Sierra Leone	10.2	21.16	65	5.19	2.07	54.8	10.96
Somalia	NA		NA	6.38	2.2
South Africa	61.4	64.12	75	2.54	2.28	13.6	2.72
Tanzania	25.7	35.56	75	5.55	2.24	49.3	9.86
Uzbekistan	59.8	61.84	70	2.48	2.03	10.2	2.04
Yemen	46	51.8	75	5.24	3.39	29	5.8
Zambia	32.8	41.24	75	5.82	2.72	42.2	8.44
Zimbabwe	60.6	63.48	75	3.45	2.27	14.4	2.88

## Sheet: BEmONC Adjustments non-survey
		Standard LiST Values				Adjusted to put into LiST
	Facility Delivery	Essential Care	BEmONC	CEMONC	EmONC	BEmONC	CEMONC	Essential Care
		Baseline	Baseline	Baseline	Baseline	Baseline	Baseline	Baseline
Somalia	9	8.1	0	0.9	0.9	0.45	0.45	8.1
Chad	13.2	11.9	0	1.3	1.3	0.65	0.65	11.9
Lao PDR	17.1	15.4	0	1.7	1.7	0.85	0.85	15.4
Yemen	23.5	21.1	0	2.4	2.4	1.2	1.2	21.1
Myanmar	23.6	21.2	0	2.4	2.4	1.2	1.2	21.2
Sierra Leone	24.6	22.1	0	2.5	2.5	1.25	1.25	22.1
Haiti	24.7	22.2	0	2.5	2.5	1.25	1.25	22.2
Pakistan	34.2	17.1	10.3	6.8	17.1	10.3	2.72	21.18
Nigeria	35	17.5	10.5	7	17.5	10.5	2.8	21.7
Liberia	36.9	18.4	11.1	7.4	18.5	11.1	2.96	22.84
India	38.6	19.3	11.6	7.7	19.3	11.6	3.08	23.92
Guinea-Bissau	42	17.7	10.6	7.1	17.7	10.6	2.84	21.96
Kenya	42.6	20.1	12	8	20	12	3.2	24.9
Comoros	42.6	21.3	12.8	8.5	21.3	12.8	3.4	26.4
Tanzania	47.1	23.6	14.1	9.4	23.5	14.1	3.76	29.24
Zambia	47.7	23.9	14.3	9.5	23.8	14.3	3.8	29.6
CAR	51	12.8	7.7	30.6	38.3	7.7	12.24	31.16
Papua New Guinea	51.7	12.9	7.8	31	38.8	7.8	9.3	34.6
Ghana	57.1	14.3	8.6	34.3	42.9	8.6	10.29	38.31
Zimbabwe	58.5	14.6	8.8	35.1	43.9	8.8	10.53	39.17
Burundi	59.5	14.9	8.9	35.7	44.6	8.9	10.71	39.89
Morocco	60.8	15.2	9.1	36.5	45.6	9.1	10.95	40.75
Cameroon	61.2	15.3	9.2	36.7	45.9	9.2	11.01	40.99
Burkina Faso	66.3	16.6	9.9	39.8	49.7	9.9	11.94	44.46
Rwanda	68.9	17.2	10.3	41.3	51.6	10.3	12.39	46.11
DRC	74.9	18.7	11.2	44.9	56.1	11.2	13.47	50.13
Botswana	80	20	12	48	60	12	14.4	53.6
South Africa	88.7	22.2	13.3	53.2	66.5	13.3	26.6	48.8
Uzbekistan	97.3	0	0	97.3	97.3	0	48.65	48.65

## Sheet: BEmONC Adjustments - Survey
Country	Survey EmONC Values	BEMOC values to put in LiST	CEMOC values to put in LiST	Institutional Delivery (from LiST)	Percentage of health facilities performing deliveries that offer BEmONC	Proportion of population affected by BEmONC Coverage	Percentage of health facilities performing deliveries that offer CEmONC	Proportion of population affected by CEmONC Coverage	Essential	Number of health facilities offering BEmONC	Number of health facilities offering CEmONC	Number of health facilities performing deliveries being NON-BEmONC or NON-CEmONC
Ethiopia	1.03099	0.31054	0.720452	9.9	3.13676	0.31054	7.27729	0.720452	8.86901
Niger	5.29789	3.19325	2.10464	17.2	18.5654	3.19325	12.2363	2.10464	11.9021	44	29	164
Sudan	0.92005	0.218317	0.701733	21	1.0396	0.218317	3.34158	0.701733	20.08
East Timor	21.1662	19.2986	1.86761	22.1	87.3239	19.2986	8.4507	1.86761	0.933803	62	6	3
Bangladesh	2.96375	2.25374	0.710009	23	9.79888	2.25374	3.087	0.710009	20.0362
Nepal	6.25849	3.3189	2.9396	28.1	11.811	3.3189	10.4612	2.9396	21.8415
Djibouti	37.4571	29.1333	8.32381	87.4	33.3333	29.1333	9.52381	8.32381	49.9429
Guinea	5.39794	3.17526	2.22268	30.8	10.3093	3.17526	7.21649	2.22268	25.4021
Afghanistan	5.33343	2.65497	2.67846	32.4	8.19434	2.65497	8.26686	2.67846	27.0666
Madagascar	0.261042	0.0355966	0.225445	35.3	0.10084	0.0355966	0.638655	0.225445	35.039
Uganda	16.9157	14.1879	2.7278	41.1	34.5204	14.1879	6.63699	2.7278	24.1843
Guinea-Bissau	28	14	14	42	33.3333	14	33.3333	14	14
Mali	31.7286	17.904	13.8246	45.1	39.6985	17.904	30.6533	13.8246	13.3714
Indonesia	46	37.2368	8.76322	46	80.9495	37.2368	19.0505	8.76322	0
Cote d'lvoire	27	25.8243	1.17574	54	47.8227	25.8243	2.17729	1.17574	27
Mauritania	21.1868	14.0395	7.14737	48.5	28.9474	14.0395	14.7368	7.14737	27.3132
Cambodia	2.17774	0.940386	1.23735	53.8	1.74793	0.940386	2.29991	1.23735	51.6223
Gambia	49.3585	42.1604	7.19811	54.5	77.3585	42.1604	13.2075	7.19811	5.14151
Mozambique	24.4827	22.685	1.79768	55.3	41.0217	22.685	3.25077	1.79768	30.8173	530	42	720
Senegal	34.0536	33.0413	1.01226	61.8	53.4649	33.0413	1.63797	1.01226	27.7464
Tajikstan	53.6538	31.5962	22.0577	62	50.9615	31.5962	35.5769	22.0577	8.34615	106	74	28
Bhutan	12.1569	10.1307	2.02615	63.1	16.055	10.1307	3.21101	2.02615	50.9431	35	7	176
Togo	18.2809	14.338	3.94294	60.1	23.8569	14.338	6.56064	3.94294	41.8191
Bolivia	27.6639	24.8975	2.76639	67.5	36.8852	24.8975	4.09836	2.76639	39.8361
Malawi	6.72505	0.715431	6.00962	71.4	1.002	0.715431	8.41683	6.00962	64.6749	5	42	452
Nicaragua	16.6012	6.88344	9.71779	66	10.4294	6.88344	14.7239	9.71779	49.3988	17	24	122
Benin	5.10113	1.23131	3.86982	78.1	1.57658	1.23131	4.95495	3.86982	72.9989	7	22	415
Vietnam	62.8216	59.42	3.40152	63.8	93.1349	59.42	5.33153	3.40152	0.978439	10324	591	170
Gabon	48.1627	36.5373	11.6255	84.7	43.1373	36.5373	13.7255	11.6255	36.5373	44	14	44
Guyana	12.0818	12.0818	0	88.6	13.6364	12.0818	0	0	76.5182

## Sheet: CalculationsforAdjustment
Country	Survey EmONC Values	EC to put in LiST	BEMOC values to put in LiST	CEMOC values to put in LiST	Institutional Delivery (from LiST)	Standard EC	Standard BEMOC	Standard CEMOC	Relative CEMOC	Relative BEMOC	Relative EMOC
Ethiopia	1.03099	8.86901	0.31054	0.720452	9.9	8.9	0	1	1.38802	0	0.96994				Rule: take half of CEMOC and put in BEMOC
Niger	5.29789	11.9021	3.19325	2.10464	17.2	15.5	0	1.7	0.807739	0	0.320882
Sudan	0.92005	20.08	0.218317	0.701733	21	18.9	0	2.1	2.99259	0	2.28249
East Timor	21.1662	0.933803	19.2986	1.86761	22.1	19.9	0	2.2	1.17798	0	0.103939
Bangladesh	2.96375	20.0362	2.25374	0.710009	23	20.7	0	2.3	3.23939	0	0.776044
Nepal	6.25849	21.8415	3.3189	2.9396	28.1	25.3	0	2.8	0.952512	0	0.447392
		13.9438	4.76556	1.50734		18.2	0	2.01667	1.75971	0	0.816781
Guinea	5.39794	25.4021	3.17526	2.22268	30.8	15.4	9.2	6.2	2.78942	2.8974	2.85294				Rule: take 40% of CEMOC and put in essential care
Afghanistan	5.33343	27.0666	2.65497	2.67846	32.4	16.2	9.7	6.5	2.42677	3.65353	3.03744
Madagascar	0.261042	35.039	0.0355966	0.225445	35.3	17.6	10.6	7.1
Uganda	16.9	24.2	14.2	2.7	41.1	20.9	12.5	8.4	3.11111	0.880282	1.23669
Guinea-Bissau	28	14	14	14	42	18	10.8	7.2	0.514286	0.771429	0.642857
Mali	31.7286	13.3714	17.904	13.8246	45.1	22.6	13.5	9	0.651012	0.754021	0.709138
Indonesia	46	0	37.2368	8.76322	46	23	13.8	9.2	1.04984	0.370601	0.5
Cote d'lvoire	23.55	23.55	22.5245	1.02551	47.1	23.6	14.1	9.4	9.16621	0.625985	0.997877
Mauritania	21.1868	27.3132	14.0395	7.14737	48.5	24.3	14.6	9.7	1.35714	1.03993	1.14694
		21.1047	13.9745	5.84303		20.1778	12.0889	8.07778	2.63322	1.37415	1.39049
Cambodia	2.17774	51.6223	0.940386	1.23735	53.8	13.4	8.1	32.3	26.1042	8.61348	18.5514	6.46	14.56	6.68584	Rule: Take 70% of CEMOC and put in essential care
Gambia	49.3585	5.14151	42.1604	7.19811	54.5	13.6	8.2	32.7	4.54286	0.194495	0.828631	6.54	14.74	0.298631
Mozambique	24.4827	30.8173	22.685	1.79768	55.3	13.8	8.3	33.2	18.4683	0.365881	1.69508	6.64	14.94	0.610228
Senegal	34.0536	27.7464	33.0413	1.01226	61.8	15.4	9.3	37.1		0.281466	1.36256	7.42	16.72	0.490991
Tajikstan	53.6538	8.34615	31.5962	22.0577	62	15.5	9.3	37.2	1.68649	0.29434	0.866667	7.44	16.74	0.312
Bhutan	12.1569	50.9431	10.1307	2.02615	63.1	15.8	9.5	37.9	18.7055	0.937741	3.89903	7.58	17.08	1.40497
Togo	18.2	41.9	14.3	3.9	60.1	24.5	14.7	9.8	2.51282	1.02797	1.34615	1.96	16.66	0.915385
Bolivia	27.6639	41.6361	24.8975	2.76639	69.3	17.3	10.4	41.6	15.0376	0.417712	1.8797	8.32	18.72	0.676693
Malawi	6.73347	64.6665	0.733467	6	71.4	18.3	11	43.9	7.31667	14.9973	8.1533	8.78	19.78	2.93757
Nicaragua	16.6	49.4	6.9	9.7	66	18.4	11.1	44.3	4.56701	1.6087	3.33735	8.86	19.96	1.20241
Benin	4.23131	73.8687	1.23131	3	78.1	19.5	11.7	46.9	15.6333	9.5021	13.8492	9.38	21.08	4.98191
Vietnam	62.8	1	59.4	3.4	63.8	19.6	11.8	47.1	13.8529	0.198653	0.937898	9.42	21.22	0.337898
		37.2573	20.668	5.3413		17.0917	10.2833	37	11.6752	3.20332	4.72557			1.73788
Gabon	48.1627	36.5373	36.5373	11.6255	84.7	21.2	12.7	50.8	4.36971	0.34759	1.31845				No good rule - use standard
Djibouti	12.8571	74.5429	10	2.85714	87.4	15	9	6	2.1	0.9	1.16667
Guyana	12.0818	76.5182	12.0818	0	88.6	22.1	13.3	53.2		1.10083	5.50414
TOTAL
